# Supplementary material for: Loss of function of metabolic traits in typhoidal Salmonella without apparent genome degradation
Source: mBio. 2024 Apr 4;15(5):e00607-24. doi: 10.1128/mbio.00607-24 (PMC11077982; doi:10.1128/mbio.00607-24)
Supplement: Table S1 — Degraded metabolic pathways. [file mbio.00607-24-s0002.xlsx]

## Sheet: Table S1
Table 1. Degraded Metabolic Pathways in S. Paratyphy A that are intact in S. Typhi
Degraded Metabolic Pathway	Degraded coding sequence in S. Paratyphy A	Degraded coding sequences in other host-adapted Salmonellae
glucose-6-phosphate utilization a	uhpBC, uhpT	uhpBC in S. Choleraesuis
3-phosphoglycerate utilization a	pgtB	pgtC in S. Dublin
glucarate utilization a	gudTD, ygcY	gudD in S. Gallinarum; gudT in S. Paratyphi C and ygcY in S. Dublin, S. Gallinarum, S. Choleraesuis and S. Paratyphi C.
galactarate utilization a	gudT, garD	garD in S. Choleraesuis
histidine utilization	hutU
tartrate utilization	STM3356
aspartate utilization	dcuS, tar, asnB	tar and asnA in S. Gallinarum
glutamate utilization	gltJ	gltI in S. Gallinarum
lysine:cadaverine utilization	cadC	cadC in S. Gallinarum and S. Paratyphi C (Variable or unclear CDS)
xylose utilization	xylA
D-ribose utilization	rbsR, rbsC	rbsA in S. Gallinarum
mannitol utilization	mtlR
a, Metabolic pathways investigated in this work.
