# Supplementary material for: Loss of function of metabolic traits in typhoidal Salmonella without apparent genome degradation
Source: mBio. 2024 Apr 4;15(5):e00607-24. doi: 10.1128/mbio.00607-24 (PMC11077982; doi:10.1128/mbio.00607-24)
Supplement: Table S2 — Genes investigated in this study. [file mbio.00607-24-s0003.xlsx]

## Sheet: Table S2
Table S2. Genes investigated in S. Typhi with respective point mutations and NCBI accessions.
Metabolic pathway	Reference (S. Typhimurium LT2)	Gene investigated	Point mutations in S. Typhi	NCBI accessions*
glucose-6-phosphate utilization	STM3790	uhpA	Val77Met, Ala146Glu, Thr168Met	WP_000633674.1
glucose-6-phosphate utilization	STM3787	uhpT	Asp18Asn, Pro27Ser,Gly61Arg, Ala395Asp	WP_000879212.1
3-phosphoglycerate utilization	STM2396	pgtA	Glu141Asp, Gly173Asp, His223Tyr	WP_000930841.1
glucarate/galactarate utilization	STM2962	gudT	Ser321Phe, Ala357Val	WP_000097011.1
glucarate/galactarate utilization	STM2960	gudD	Iso43Val, Gly78Asp, Ala159Val	WP_000107119.1
glucarate/galactarate utilization	STM3250	garD	Ser237Asn	WP_001273719.1
*The reported mutations were observed in over 10000 genome assemblies deposited in the NCBI database for S. Typhi strains, including clinically-relevant S. Typhi isolates such as H58 (NZ_CDLH01000011), BL196 (AJGK00000000.1), ST0208 (AJXA00000000.1), AG3 (txid496065), p-stx-12 (txid1132507) and 404ty (txid497977).
