# Supplementary material for: Loss of function of metabolic traits in typhoidal Salmonella without apparent genome degradation
Source: mBio. 2024 Apr 4;15(5):e00607-24. doi: 10.1128/mbio.00607-24 (PMC11077982; doi:10.1128/mbio.00607-24)
Supplement: Table S3 — Plasmids used in this study. [file mbio.00607-24-s0004.xlsx]

## Sheet: Table S3
Table S3: List of plasmids used in this study
Plasmid name	Relevant information	Description of DNA parts	Reference
pAJM.657	Biosensors plasmid backbone	p15A_pCymRC_RiboJ_BB0064_eyfp_L3S2P21Term_pLacIQ_RBScym1_cymRAM_IOTTerm_KanR	Meyer et al., 2019
pSB890	R6K suicide plasmid backbone	R6Kori_sacB_tetR	Kaniga et al, 1994
pSB6424	G6P reporter	p15A_puhpT_G10RBS_sfGFP_L3S2P21Term_IOTTerm_KanR	This study
pSB6426	G6P reporter + uhpABC from S. Typhi	p15A_puhpT_G10RBS_sfgfp_L3S2P21Term_PuhpABCSTy_uhpASTyuhpBSTyuhpCSTy_IOTTerm_KanR	This study
pSB6488	S. Typhimurium PuhpABC trascriptional reporter	p15A_PuhpABCSTm_Truncated36bp.uhpA_G10RBS_NLuc_IOTTerm_KanR	This study
pSB6489	S. Typhi PuhpABC trascriptional reporter	p15A_PuhpABCSTy_Truncated36bp.uhpA_G10RBS_NLuc_IOTTerm_KanR	This study
pSB6462	G6P reporter + uhpA S. Typhimurium iteration	p15A_puhpT_G10RBS_sfgfp_L3S2P21Term_PuhpABCSTy_uhpASTmuhpBSTyuhpCSTy_IOTTerm_KanR	This study
pSB6463	G6P reporter + uhpB S. Typhimurium iteration	p15A_puhpT_G10RBS_sfgfp_L3S2P21Term_PuhpABCSTy_uhpASTyuhpBSTmuhpCSTy_IOTTerm_KanR	This study
pSB6464	G6P reporter + uhpC S. Typhimurium iteration	p15A_puhpT_G10RBS_sfgfp_L3S2P21Term_PuhpABCSTy_uhpASTyuhpBSTyuhpCSTm_IOTTerm_KanR	This study
pSB6465	G6P reporter + uhpAB S. Typhimurium iteration	p15A_puhpT_G10RBS_sfgfp_L3S2P21Term_PuhpABCSTy_uhpASTmuhpBSTmuhpCSTy_IOTTerm_KanR	This study
pSB6466	G6P reporter + uhpAC S. Typhimurium iteration	p15A_puhpT_G10RBS_sfgfp_L3S2P21Term_PuhpABCSTy_uhpASTmuhpBSTyuhpCSTm_IOTTerm_KanR	This study
pSB6467	G6P reporter + uhpBC S. Typhimurium iteration	p15A_puhpT_G10RBS_sfgfp_L3S2P21Term_PuhpABCSTy_uhpASTyuhpBSTmuhpCSTm_IOTTerm_KanR	This study
pSB6468	G6P reporter + uhpABC from S. Typhimurium	p15A_puhpT_G10RBS_sfgfp_L3S2P21Term_PuhpABCSTy_uhpASTmuhpBSTmuhpCSTm_IOTTerm_KanR	This study
pSB6479	G6P reporter + uhpA point mutation Met77Val	p15A_puhpT_G10RBS_sfgfp_L3S2P21Term_PuhpABCSTy_uhpAMet77ValuhpBSTyuhpCSTy_IOTTerm_KanR	This study
pSB6480	G6P reporter + uhpA point mutation Glu146Ala	p15A_puhpT_G10RBS_sfgfp_L3S2P21Term_PuhpABCSTy_uhpAGlu146AlauhpBSTyuhpCSTy_IOTTerm_KanR	This study
pSB6481	G6P reporter + uhpA point mutation Met168Thr	p15A_puhpT_G10RBS_sfgfp_L3S2P21Term_PuhpABCSTy_uhpAMet168ThruhpBSTyuhpCSTy_IOTTerm_KanR	This study
pSB6485	G6P reporter + uhpA point mutation Met77Val,Glu146Ala	p15A_puhpT_G10RBS_sfgfp_L3S2P21Term_PuhpABCSTy_uhpAMet77Val,Glu146AlauhpBSTyuhpCSTy_IOTTerm_KanR	This study
pSB6486	G6P reporter + uhpA point mutation Glu146Ala,Met168Thr	p15A_puhpT_G10RBS_sfgfp_L3S2P21Term_PuhpABCSTy_uhpAGlu146Ala,Met168ThruhpBSTyuhpCSTy_IOTTerm_KanR	This study
pSB6487	G6P reporter + uhpA point mutation Met77Val,Met168Thr	p15A_puhpT_G10RBS_sfgfp_L3S2P21Term_PuhpABCSTy_uhpAMet77Val,Met168ThruhpBSTyuhpCSTy_IOTTerm_KanR	This study
pSB6528	Complement of WT UhpT from S. Typhimurium	p15A_PuhpT_uhpTSTm_IOTTerm_KanR	This study
pSB6532	Complement of WT UhpT from S. Typhi	p15A_PuhpT_uhpTSTy_IOTTerm_KanR	This study
pSB6536	Complement of UhpT Asn18Asp mutant	p15A_PuhpT_uhpTAsn18Asp_IOTTerm_KanR	This study
pSB6537	Complement of UhpT Ser27Pro mutant	p15A_PuhpT_uhpTSer27Pro_IOTTerm_KanR	This study
pSB6538	Complement of UhpT Arg61Gly mutant	p15A_PuhpT_uhpTArg61Gly_IOTTerm_KanR	This study
pSB6539	Complement of UhpT Asp395Ala mutant	p15A_PuhpT_uhpTAsp395Ala_IOTTerm_KanR	This study
pSB6540	Complement of UhpT Arg61Gly, Asp395Ala mutant	p15A_PuhpT_uhpTArg61Gly, Asp395Ala_IOTTerm_KanR	This study
pSB6546	3PG reporter	p15A_PpgtPSTy_G10RBS_sfGFP_L3S2P21Term_IOTTerm_KanR	This study
pSB6863	3PG reporter + pgtABC from S. Typhi	p15A_PpgtABCSTy_pgtASTypgtBSTypgtC_puhpT_G10RBS_sfgfp_L3S2P21Term_IOTTerm_KanR	This study
pSB6864	3PG reporter + pgtB S. Typhimurium iteration	p15A_PpgtABCSTy_pgtASTypgtBSTmpgtC_puhpT_G10RBS_sfgfp_L3S2P21Term_IOTTerm_KanR	This study
pSB6865	3PG reporter + pgtA S. Typhimurium iteration	p15A_PpgtABCSTy_pgtASTmpgtBSTypgtC_puhpT_G10RBS_sfgfp_L3S2P21Term_IOTTerm_KanR	This study
pSB6866	3PG reporter + pgtABC from S. Typhimurium	p15A_PpgtABCSTy_pgtASTmpgtBSTmpgtC_puhpT_G10RBS_sfgfp_L3S2P21Term_IOTTerm_KanR	This study
pSB6873	3PG reporter + pgtA point mutation Asp121Glu	p15A_PpgtABCSTy_pgtAAsp121GlupgtBSTypgtC_puhpT_G10RBS_sfgfp_L3S2P21Term_IOTTerm_KanR	This study
pSB6874	3PG reporter + pgtA point mutation Asp173Gly	p15A_PpgtABCSTy_pgtAAsp173GlypgtBSTypgtC_puhpT_G10RBS_sfgfp_L3S2P21Term_IOTTerm_KanR	This study
pSB6875	3PG reporter + pgtA point mutation Tyr223His	p15A_PpgtABCSTy_pgtATyr223HispgtBSTypgtC_puhpT_G10RBS_sfgfp_L3S2P21Term_IOTTerm_KanR	This study
pSB6507	glucarate/galactarate PgudTYD reporter	p15A_PgudTYD_sfGFP_L3S2P21Term_IOTTerm_KanR	This study
pSB6508	glucarate/galactarate PgarD reporter	p15A_PgarD_G10RBS_sfGFP_L3S2P21Term_IOTTerm_KanR	This study
pSB6509	glucarate/galactarate PgarLRK reporter	p15A_PgarLRK_G10RBS_sfGFP_L3S2P21Term_IOTTerm_KanR	This study
pSB6534	glucarate/galactarate PgarLRK.G10 reporter	p15A_PgarLRK_G10RBS_sfGFP_L3S2P21Term_IOTTerm_KanR	This study
pSB6541	Complement of WT GudD from S. Typhi	p15A_PgudT_11aagudT8aaygcY_gudDSTy_L3S2P21Term_IOTTerm_KanR	This study
pSB6542	Complement of WT GudD from S. Typhimurium	p15A_PgudT_11aagudT8aaygcY_gudDSTm_L3S2P21Term_IOTTerm_KanR	This study
pSB6543	Complement of WT GarD from S. Typhi	p15A_PgarD_garDSTy_L3S2P21Term_IOTTerm_KanR	This study
pSB6544	Complement of WT GarD from S. Typhimurium	p15A_PgarD_garDSTm_L3S2P21Term_IOTTerm_KanR	This study
