# Supplementary material for: Loss of function of metabolic traits in typhoidal Salmonella without apparent genome degradation
Source: mBio. 2024 Apr 4;15(5):e00607-24. doi: 10.1128/mbio.00607-24 (PMC11077982; doi:10.1128/mbio.00607-24)
Supplement: Table S4 — Bacterial strains used in this study. [file mbio.00607-24-s0005.xlsx]

## Sheet: Table S4
Table S4: List of bacterial strains used in this study
Serovar	Strain name	Relevant information	Reference
S. Typhi	ISP2825	Wild type S. Typhi ISP2825	Galan and Curtiss, 1991
S. Typhimurium	SB300	Wild Type S. Typhimurium SL1344	Hoiseth SK, Stocker BA 1981
S. Typhi	SB4081	PuhpABCSTy::PuhpABCSTm (promoter swap)	This study
S. Typhimurium	SB4082	PuhpABCSTm::PuhpABCSTy (promoter swap)	This study
S. Typhi	SB4083	ΔuhpABC (including PuhpABC promoter)	This study
S. Typhimurium	SB4084	ΔuhpABC (including PuhpABC promoter)	This study
S. Typhi	SB4085	ΔuhpABCΔuhpT	This study
S. Typhimurium	SB4086	ΔuhpABCΔuhpT	This study
S. Typhi	SB4089	uhpASTm* (uhpA 146A (gCg), 168T (aCg))	This study
S. Typhimurium	SB4090	uhpASTy* (uhpA 146E (gAg), 168M (aTg))	This study
S. Typhi	SB4371	uhpTSTm (transporter swap)	This study
S. Typhimurium	SB4372	uhpTSTy (transporter swap)	This study
S. Typhi	SB4373	uhpASTm* (uhpA 146A (gCg), 168T (aCg)); uhpTSTm (transporter swap)	This study
S. Typhi	SB4377	ΔpgtP	This study
S. Typhimurium	SB4378	ΔpgtP	This study
S. Typhi	SB4379	ΔpgtAB	This study
S. Typhi	SB4421	pgtPSTm (transporter swap)	This study
S. Typhimurium	SB4422	pgtPSTy (transporter swap)	This study
S. Typhi	SB4423	pgtASTm (response regulator swap)	This study
S. Typhi	SB4424	pgtBSTm (kinase swap)	This study
S. Typhi	SB4374	ΔgudT	This study
S. Typhimurium	SB4375	ΔgudT	This study
S. Typhi	SB4376	gudTSTm (transporter swap)	This study
